# Supplementary material for: FOXO1-mediated argininosuccinate lyase transcription inhibits ammonia metabolism and breast cancer cell metastasis
Source: J Biol Chem. 2025 Sep 2;301(10):110677. doi: 10.1016/j.jbc.2025.110677 (PMC12509978; doi:10.1016/j.jbc.2025.110677)
Supplement: Supplemental Material [file mmc2.xlsx]

## Sheet: Knock down
	Ornithine			Citrulline			L-Arginine
Sample Name	ARE		C(ng/ml)	ARE		C(ng/ml)	ARE		C(ng/ml)
hstd-100ng	103901			799119			502552
hstd-100ng	118649			892919			586317
hstd-100ng	133889	118813		927199	873079		647433	578767
sinc-1	128652		108.281	14927010		1709.7	749922		129.572
sinc-2	119560		100.629	16529866		1893.28	761373		131.551
sinc-3	173945		146.402	17389096		1991.7	797117		137.727
siASL-1	57112		48.0688	22206896		2543.52	505712		87.3774
siASL-2	57299		48.2262	24942142		2856.8	447278		77.2811
siASL-3	65685		55.2844	23240408		2661.89	570963		98.6516
siFOXO1-1	199817		168.178	16376023		1875.66	651422		112.553
siFOXO1-2	183391		154.353	15990279		1831.48	530468		91.6548
siFOXO1-3	173512		146.038	13059766		1495.83	577621		99.8019
siFOXO1-ASL-1	117884		99.2181	16271618		1863.71	482419		83.3528
siFOXO1-ASL-2	125713		105.807	17176275		1967.32	520194		89.8796
siFOXO1-ASL-3	127691		107.472	16535366		1893.91	538959		93.1219
Knock down	Protein concentration	Ornithine	Citrulline	L-Arginine
sinc-1	0.818	0.910347	0.904121	0.961371
sinc-2	0.737	0.938992	1.11124	1.08332
sinc-3	0.875	1.15066	0.984637	0.955305
siASL-1	0.614	0.538397	1.54098	0.651489
siASL-2	0.586	0.565969	1.57224	0.529385
siASL-3	0.611	0.622255	1.6195	0.73827
siFOXO1-1	0.698	1.65699	0.659109	1.37171
siFOXO1-2	0.634	1.6743	0.698634	1.28173
siFOXO1-3	0.633	1.58661	0.651618	1.39889
siFOXO1-ASL-1	0.538	1.26828	1.26362	0.940308
siFOXO1-ASL-2	0.562	1.29475	1.28552	0.970638
siFOXO1-ASL-3	0.56	1.31982	1.2413	1.00924

## Sheet: Overexpression
Sample Name	Component Name	Area		C(ng/ml)		Sample Name	Component Name	Area		C(ng/ml)		Sample Name	Component Name	Area		C(ng/ml)
hstd_100ng_1	Ornithine	234056				hstd_100ng_1	Citrulline	2072068				hstd_100ng_1	L-Arginine	1200917
hstd_100ng_2	Ornithine	251173	242614			hstd_100ng_2	Citrulline	2023753	2.04791e+06			hstd_100ng_2	L-Arginine	1552240	1.37658e+06
sample_100ul_ASL-1	Ornithine	6684667		2755.26		sample_100ul_A1	Citrulline	18307018		893.936		sample_100ul_A1	L-Arginine	71274821		5177.68
sample_100ul_ASL-2	Ornithine	6391381		2634.38		sample_100ul_A2	Citrulline	17775887		868.001		sample_100ul_A2	L-Arginine	68345636		4964.89
sample_100ul_ASL-3	Ornithine	6971068		2873.31		sample_100ul_A3	Citrulline	18421612		899.532		sample_100ul_A3	L-Arginine	69527327		5050.73
sample_100ul_Vector-1	Ornithine	11918544		4912.54		sample_100ul_V1	Citrulline	20770479		1014.23		sample_100ul_V1	L-Arginine	44840819		3257.41
sample_100ul_Vector-2	Ornithine	11753523		4844.53		sample_100ul_V2	Citrulline	20382474		995.281		sample_100ul_V2	L-Arginine	44568777		3237.65
sample_100ul_Vector-3	Ornithine	11393081		4695.96		sample_100ul_V3	Citrulline	20090620		981.03		sample_100ul_V3	L-Arginine	44133381		3206.02
sample_100ul_FOXO1-1	Ornithine	13271678		5470.27		sample_100ul_F2	Citrulline	22386004		1093.11		sample_100ul_F2	L-Arginine	21934380		1593.4
sample_100ul_FOXO1-2	Ornithine	14405196		5937.48		sample_100ul_F3	Citrulline	23106400		1128.29		sample_100ul_F3	L-Arginine	25429986		1847.33
sample_100ul_FOXO1-3	Ornithine	13391103		5519.5		sample_100ul_F4	Citrulline	23415376		1143.38		sample_100ul_F4	L-Arginine	23327837		1694.62
sample_100ul_FOXO1/ASL-1	Ornithine	11338485		4673.46		sample_100ul_FIA1	Citrulline	21053076		1028.03		sample_100ul_FIA1	L-Arginine	47769766		3470.18
sample_100ul_FOXO1/ASL-2	Ornithine	8833088		3640.79		sample_100ul_FIA2	Citrulline	18024450		880.139		sample_100ul_FIA2	L-Arginine	43506810		3160.5
sample_100ul_FOXO1/ASL-3	Ornithine	8540442		3520.17		sample_100ul_FIA3	Citrulline	21197864		1035.1		sample_100ul_FIA3	L-Arginine	49334519		3583.85
Overexpression	Protein concentration	Ornithine	Citrulline	L-Arginine
vector-1	0.56	0.978099	0.975562	0.965583
vector-2	0.559	0.966282	0.95905	0.961442
vector-3	0.496	1.05562	1.06539	1.07298
FOXO1-1	0.427	1.42839	1.37894	0.619443
FOXO1-2	0.43	1.53957	1.41338	0.713151
FOXO1-3	0.41	1.501	1.50215	0.686112
ASL-1	0.623	0.493105	0.772904	1.3796
ASL-2	0.602	0.487917	0.77666	1.36905
ASL-3	0.646	0.495923	0.750052	1.29786
FOXO1/ASL-1	0.519	1.004	1.06695	1.10992
FOXO1/ASL-2	0.556	0.730105	0.852675	0.943597
FOXO1/ASL-3	0.525	0.747599	1.06201	1.13317
